# Supplementary material for: Comparing Fragment Binding PosesPrediction Using HSP90 as a Key Study: When Bound Water Makes the Difference
Source: Molecules. 2020 Oct 12;25(20):4651. doi: 10.3390/molecules25204651 (PMC7587341; doi:10.3390/molecules25204651)
Supplement: Supplementary file 1 [file molecules-25-04651-s001.zip]

Archive with 3 entries (3 files):
- video_S2.mp4
- video_S1.mp4
- SMoro_Molecules_SI.docx
